# Supplementary material for: Osmotic Gradient Is a Factor That Influences the Gill Microbiota Communities in Oryzias melastigma
Source: Biology (Basel). 2022 Oct 19;11(10):1528. doi: 10.3390/biology11101528 (PMC9598346; doi:10.3390/biology11101528)
Supplement: Supplementary file 1 [file biology-11-01528-s001.zip]

Archive with 5 entries (5 files):
- S1. Relative abundances of gill microbiota at each level.xlsx
- S2. KEGG analysis between FWd and SW.tif
- S3. MetaCyc analysis between FWd and SW.pdf
- S4. KEGG analysis between FWd and FW.tif
- S5. MetaCyc analysis between FWd and FW.pdf
