# Supplementary material for: Osmotic Gradient Is a Factor That Influences the Gill Microbiota Communities in Oryzias melastigma
Source: Biology (Basel). 2022 Oct 19;11(10):1528. doi: 10.3390/biology11101528 (PMC9598346; doi:10.3390/biology11101528)
Supplement: Supplementary file 1 [file biology-11-01528-s001.zip › S1. Relative abundances of gill microbiota at each level.xlsx]

## Sheet: abundance_phylum
Sample	Abundance	treatment	Kingdom	Phylum
FWd1	0.978017	FWd	d__Bacteria	Proteobacteria
FWd1	0.0167009	FWd	d__Bacteria	Actinobacteriota
FWd2	0.995637	FWd	d__Bacteria	Proteobacteria
FWd4	0.991291	FWd	d__Bacteria	Proteobacteria
FWd5	0.996664	FWd	d__Bacteria	Proteobacteria
SW1	0.542104	SW	d__Bacteria	Proteobacteria
SW1	0.390627	SW	d__Bacteria	Fusobacteriota
SW1	0.033298	SW	d__Bacteria	Verrucomicrobiota
SW1	0.0205947	SW	d__Bacteria	Firmicutes
SW3	0.81357	SW	d__Bacteria	Proteobacteria
SW3	0.126064	SW	d__Bacteria	Fusobacteriota
SW3	0.0196921	SW	d__Bacteria	Verrucomicrobiota
SW3	0.0192622	SW	d__Bacteria	Firmicutes
SW3	0.0111789	SW	d__Bacteria	Unknown
SW4	0.688027	SW	d__Bacteria	Proteobacteria
SW4	0.207292	SW	d__Bacteria	Fusobacteriota
SW4	0.0320398	SW	d__Bacteria	Verrucomicrobiota
SW4	0.0225107	SW	d__Bacteria	Bacteroidota
SW4	0.0212678	SW	d__Bacteria	Actinobacteriota
SW4	0.020163	SW	d__Bacteria	Firmicutes
SW5	0.658342	SW	d__Bacteria	Proteobacteria
SW5	0.23746	SW	d__Bacteria	Fusobacteriota
SW5	0.0699677	SW	d__Bacteria	Verrucomicrobiota
SW5	0.0137783	SW	d__Bacteria	Actinobacteriota
SW5	0.0107643	SW	d__Bacteria	Unknown

## Sheet: abundance_class
Sample	Abundance	treatment	Kingdom	Phylum	Class
FWd1	0.56405	FWd	d__Bacteria	Proteobacteria	Gammaproteobacteria
FWd1	0.413966	FWd	d__Bacteria	Proteobacteria	Alphaproteobacteria
FWd1	0.0167009	FWd	d__Bacteria	Actinobacteriota	Actinobacteria
FWd2	0.683268	FWd	d__Bacteria	Proteobacteria	Gammaproteobacteria
FWd2	0.312369	FWd	d__Bacteria	Proteobacteria	Alphaproteobacteria
FWd4	0.549329	FWd	d__Bacteria	Proteobacteria	Gammaproteobacteria
FWd4	0.441962	FWd	d__Bacteria	Proteobacteria	Alphaproteobacteria
FWd5	0.733721	FWd	d__Bacteria	Proteobacteria	Gammaproteobacteria
FWd5	0.262943	FWd	d__Bacteria	Proteobacteria	Alphaproteobacteria
SW1	0.528823	SW	d__Bacteria	Proteobacteria	Gammaproteobacteria
SW1	0.390627	SW	d__Bacteria	Fusobacteriota	Fusobacteriia
SW1	0.031662	SW	d__Bacteria	Verrucomicrobiota	Verrucomicrobiae
SW1	0.0205947	SW	d__Bacteria	Firmicutes	Unknown
SW1	0.0132807	SW	d__Bacteria	Proteobacteria	Alphaproteobacteria
SW3	0.796715	SW	d__Bacteria	Proteobacteria	Gammaproteobacteria
SW3	0.126064	SW	d__Bacteria	Fusobacteriota	Fusobacteriia
SW3	0.0196921	SW	d__Bacteria	Verrucomicrobiota	Verrucomicrobiae
SW3	0.0174564	SW	d__Bacteria	Firmicutes	Unknown
SW3	0.0168544	SW	d__Bacteria	Proteobacteria	Alphaproteobacteria
SW3	0.0111789	SW	d__Bacteria	Unknown d__Bacteria (Kingdom)	Unknown
SW4	0.677807	SW	d__Bacteria	Proteobacteria	Gammaproteobacteria
SW4	0.207292	SW	d__Bacteria	Fusobacteriota	Fusobacteriia
SW4	0.0320398	SW	d__Bacteria	Verrucomicrobiota	Verrucomicrobiae
SW4	0.0225107	SW	d__Bacteria	Bacteroidota	Bacteroidia
SW4	0.0200249	SW	d__Bacteria	Actinobacteriota	Actinobacteria
SW4	0.0114625	SW	d__Bacteria	Firmicutes	Bacilli
SW4	0.0102196	SW	d__Bacteria	Proteobacteria	Alphaproteobacteria
SW5	0.628418	SW	d__Bacteria	Proteobacteria	Gammaproteobacteria
SW5	0.23746	SW	d__Bacteria	Fusobacteriota	Fusobacteriia
SW5	0.0699677	SW	d__Bacteria	Verrucomicrobiota	Verrucomicrobiae
SW5	0.0299247	SW	d__Bacteria	Proteobacteria	Alphaproteobacteria
SW5	0.0137783	SW	d__Bacteria	Actinobacteriota	Actinobacteria
SW5	0.0107643	SW	d__Bacteria	Unknown d__Bacteria (Kingdom)	Unknown

## Sheet: abundance_order
Sample	Abundance	treatment	Kingdom	Phylum	Class	Order
FWd1	0.465369	FWd	d__Bacteria	Proteobacteria	Gammaproteobacteria	Pseudomonadales
FWd1	0.372417	FWd	d__Bacteria	Proteobacteria	Alphaproteobacteria	Rhizobiales
FWd1	0.0980719	FWd	d__Bacteria	Proteobacteria	Gammaproteobacteria	Enterobacterales
FWd1	0.0191999	FWd	d__Bacteria	Proteobacteria	Alphaproteobacteria	Holosporales
FWd1	0.016965	FWd	d__Bacteria	Proteobacteria	Alphaproteobacteria	Rhodobacterales
FWd1	0.0102196	FWd	d__Bacteria	Actinobacteriota	Actinobacteria	Corynebacteriales
FWd2	0.648625	FWd	d__Bacteria	Proteobacteria	Gammaproteobacteria	Pseudomonadales
FWd2	0.277554	FWd	d__Bacteria	Proteobacteria	Alphaproteobacteria	Rhizobiales
FWd2	0.0343869	FWd	d__Bacteria	Proteobacteria	Gammaproteobacteria	Enterobacterales
FWd2	0.0195458	FWd	d__Bacteria	Proteobacteria	Alphaproteobacteria	Holosporales
FWd4	0.471857	FWd	d__Bacteria	Proteobacteria	Gammaproteobacteria	Pseudomonadales
FWd4	0.406757	FWd	d__Bacteria	Proteobacteria	Alphaproteobacteria	Rhizobiales
FWd4	0.0772965	FWd	d__Bacteria	Proteobacteria	Gammaproteobacteria	Enterobacterales
FWd4	0.0231662	FWd	d__Bacteria	Proteobacteria	Alphaproteobacteria	Rhodobacterales
FWd4	0.0105141	FWd	d__Bacteria	Proteobacteria	Alphaproteobacteria	Holosporales
FWd5	0.722304	FWd	d__Bacteria	Proteobacteria	Gammaproteobacteria	Pseudomonadales
FWd5	0.232548	FWd	d__Bacteria	Proteobacteria	Alphaproteobacteria	Rhizobiales
FWd5	0.0217945	FWd	d__Bacteria	Proteobacteria	Alphaproteobacteria	Rhodobacterales
FWd5	0.0111823	FWd	d__Bacteria	Proteobacteria	Gammaproteobacteria	Enterobacterales
SW1	0.506785	SW	d__Bacteria	Proteobacteria	Gammaproteobacteria	Enterobacterales
SW1	0.390627	SW	d__Bacteria	Fusobacteriota	Fusobacteriia	Fusobacteriales
SW1	0.031662	SW	d__Bacteria	Verrucomicrobiota	Verrucomicrobiae	Verrucomicrobiales
SW1	0.0205947	SW	d__Bacteria	Firmicutes	Unknown Firmicutes (Phylum)	Unknown
SW1	0.0188625	SW	d__Bacteria	Proteobacteria	Gammaproteobacteria	Pseudomonadales
SW3	0.790266	SW	d__Bacteria	Proteobacteria	Gammaproteobacteria	Enterobacterales
SW3	0.126064	SW	d__Bacteria	Fusobacteriota	Fusobacteriia	Fusobacteriales
SW3	0.0196921	SW	d__Bacteria	Verrucomicrobiota	Verrucomicrobiae	Verrucomicrobiales
SW3	0.0174564	SW	d__Bacteria	Firmicutes	Unknown Firmicutes (Phylum)	Unknown
SW3	0.0125548	SW	d__Bacteria	Proteobacteria	Alphaproteobacteria	Rhodobacterales
SW3	0.0111789	SW	d__Bacteria	Unknown d__Bacteria (Kingdom)	Unknown d__Bacteria (Kingdom)	Unknown
SW4	0.620218	SW	d__Bacteria	Proteobacteria	Gammaproteobacteria	Enterobacterales
SW4	0.207292	SW	d__Bacteria	Fusobacteriota	Fusobacteriia	Fusobacteriales
SW4	0.0394973	SW	d__Bacteria	Proteobacteria	Gammaproteobacteria	Pseudomonadales
SW4	0.0320398	SW	d__Bacteria	Verrucomicrobiota	Verrucomicrobiae	Verrucomicrobiales
SW4	0.01892	SW	d__Bacteria	Bacteroidota	Bacteroidia	Flavobacteriales
SW5	0.571367	SW	d__Bacteria	Proteobacteria	Gammaproteobacteria	Enterobacterales
SW5	0.23746	SW	d__Bacteria	Fusobacteriota	Fusobacteriia	Fusobacteriales
SW5	0.0699677	SW	d__Bacteria	Verrucomicrobiota	Verrucomicrobiae	Verrucomicrobiales
SW5	0.0510226	SW	d__Bacteria	Proteobacteria	Gammaproteobacteria	Pseudomonadales
SW5	0.0178687	SW	d__Bacteria	Proteobacteria	Alphaproteobacteria	Rhodobacterales
SW5	0.0107643	SW	d__Bacteria	Unknown d__Bacteria (Kingdom)	Unknown d__Bacteria (Kingdom)	Unknown

## Sheet: abundance_family
Sample	Abundance	treatment	Kingdom	Phylum	Class	Order	Family
FWd1	0.462951	FWd	d__Bacteria	Proteobacteria	Gammaproteobacteria	Pseudomonadales	Pseudomonadaceae
FWd1	0.337451	FWd	d__Bacteria	Proteobacteria	Alphaproteobacteria	Rhizobiales	Rhizobiaceae
FWd1	0.0980719	FWd	d__Bacteria	Proteobacteria	Gammaproteobacteria	Enterobacterales	Vibrionaceae
FWd1	0.0349662	FWd	d__Bacteria	Proteobacteria	Alphaproteobacteria	Rhizobiales	Beijerinckiaceae
FWd1	0.0191999	FWd	d__Bacteria	Proteobacteria	Alphaproteobacteria	Holosporales	Holosporaceae
FWd1	0.016965	FWd	d__Bacteria	Proteobacteria	Alphaproteobacteria	Rhodobacterales	Rhodobacteraceae
FWd1	0.0102196	FWd	d__Bacteria	Actinobacteriota	Actinobacteria	Corynebacteriales	Corynebacteriaceae
FWd2	0.642659	FWd	d__Bacteria	Proteobacteria	Gammaproteobacteria	Pseudomonadales	Pseudomonadaceae
FWd2	0.243446	FWd	d__Bacteria	Proteobacteria	Alphaproteobacteria	Rhizobiales	Rhizobiaceae
FWd2	0.0343869	FWd	d__Bacteria	Proteobacteria	Gammaproteobacteria	Enterobacterales	Vibrionaceae
FWd2	0.0321843	FWd	d__Bacteria	Proteobacteria	Alphaproteobacteria	Rhizobiales	Beijerinckiaceae
FWd2	0.0195458	FWd	d__Bacteria	Proteobacteria	Alphaproteobacteria	Holosporales	Holosporaceae
FWd4	0.469299	FWd	d__Bacteria	Proteobacteria	Gammaproteobacteria	Pseudomonadales	Pseudomonadaceae
FWd4	0.385115	FWd	d__Bacteria	Proteobacteria	Alphaproteobacteria	Rhizobiales	Rhizobiaceae
FWd4	0.0772965	FWd	d__Bacteria	Proteobacteria	Gammaproteobacteria	Enterobacterales	Vibrionaceae
FWd4	0.0231662	FWd	d__Bacteria	Proteobacteria	Alphaproteobacteria	Rhodobacterales	Rhodobacteraceae
FWd4	0.0211509	FWd	d__Bacteria	Proteobacteria	Alphaproteobacteria	Rhizobiales	Beijerinckiaceae
FWd4	0.0105141	FWd	d__Bacteria	Proteobacteria	Alphaproteobacteria	Holosporales	Holosporaceae
FWd5	0.719873	FWd	d__Bacteria	Proteobacteria	Gammaproteobacteria	Pseudomonadales	Pseudomonadaceae
FWd5	0.219488	FWd	d__Bacteria	Proteobacteria	Alphaproteobacteria	Rhizobiales	Rhizobiaceae
FWd5	0.0217945	FWd	d__Bacteria	Proteobacteria	Alphaproteobacteria	Rhodobacterales	Rhodobacteraceae
FWd5	0.01306	FWd	d__Bacteria	Proteobacteria	Alphaproteobacteria	Rhizobiales	Beijerinckiaceae
FWd5	0.0111823	FWd	d__Bacteria	Proteobacteria	Gammaproteobacteria	Enterobacterales	Vibrionaceae
SW1	0.444327	SW	d__Bacteria	Proteobacteria	Gammaproteobacteria	Enterobacterales	Vibrionaceae
SW1	0.390627	SW	d__Bacteria	Fusobacteriota	Fusobacteriia	Fusobacteriales	Fusobacteriaceae
SW1	0.0610143	SW	d__Bacteria	Proteobacteria	Gammaproteobacteria	Enterobacterales	Shewanellaceae
SW1	0.031662	SW	d__Bacteria	Verrucomicrobiota	Verrucomicrobiae	Verrucomicrobiales	Rubritaleaceae
SW1	0.0205947	SW	d__Bacteria	Firmicutes	Unknown Firmicutes (Phylum)	Unknown Firmicutes (Phylum)	Unknown
SW1	0.0148205	SW	d__Bacteria	Proteobacteria	Gammaproteobacteria	Pseudomonadales	Pseudomonadaceae
SW3	0.752515	SW	d__Bacteria	Proteobacteria	Gammaproteobacteria	Enterobacterales	Vibrionaceae
SW3	0.126064	SW	d__Bacteria	Fusobacteriota	Fusobacteriia	Fusobacteriales	Fusobacteriaceae
SW3	0.0377505	SW	d__Bacteria	Proteobacteria	Gammaproteobacteria	Enterobacterales	Shewanellaceae
SW3	0.0196921	SW	d__Bacteria	Verrucomicrobiota	Verrucomicrobiae	Verrucomicrobiales	Rubritaleaceae
SW3	0.0174564	SW	d__Bacteria	Firmicutes	Unknown Firmicutes (Phylum)	Unknown Firmicutes (Phylum)	Unknown
SW3	0.0125548	SW	d__Bacteria	Proteobacteria	Alphaproteobacteria	Rhodobacterales	Rhodobacteraceae
SW3	0.0111789	SW	d__Bacteria	Unknown d__Bacteria (Kingdom)	Unknown d__Bacteria (Kingdom)	Unknown d__Bacteria (Kingdom)	Unknown
SW4	0.551719	SW	d__Bacteria	Proteobacteria	Gammaproteobacteria	Enterobacterales	Vibrionaceae
SW4	0.207292	SW	d__Bacteria	Fusobacteriota	Fusobacteriia	Fusobacteriales	Fusobacteriaceae
SW4	0.0533076	SW	d__Bacteria	Proteobacteria	Gammaproteobacteria	Enterobacterales	Shewanellaceae
SW4	0.0320398	SW	d__Bacteria	Verrucomicrobiota	Verrucomicrobiae	Verrucomicrobiales	Rubritaleaceae
SW4	0.0236155	SW	d__Bacteria	Proteobacteria	Gammaproteobacteria	Pseudomonadales	Moraxellaceae
SW4	0.0182295	SW	d__Bacteria	Bacteroidota	Bacteroidia	Flavobacteriales	Flavobacteriaceae
SW4	0.0158818	SW	d__Bacteria	Proteobacteria	Gammaproteobacteria	Pseudomonadales	Pseudomonadaceae
SW4	0.0100815	SW	d__Bacteria	Proteobacteria	Gammaproteobacteria	Enterobacterales	Enterobacteriaceae
SW5	0.515608	SW	d__Bacteria	Proteobacteria	Gammaproteobacteria	Enterobacterales	Vibrionaceae
SW5	0.23746	SW	d__Bacteria	Fusobacteriota	Fusobacteriia	Fusobacteriales	Fusobacteriaceae
SW5	0.0699677	SW	d__Bacteria	Verrucomicrobiota	Verrucomicrobiae	Verrucomicrobiales	Rubritaleaceae
SW5	0.0557589	SW	d__Bacteria	Proteobacteria	Gammaproteobacteria	Enterobacterales	Shewanellaceae
SW5	0.0273412	SW	d__Bacteria	Proteobacteria	Gammaproteobacteria	Pseudomonadales	Pseudomonadaceae
SW5	0.0187298	SW	d__Bacteria	Proteobacteria	Gammaproteobacteria	Pseudomonadales	Moraxellaceae
SW5	0.0178687	SW	d__Bacteria	Proteobacteria	Alphaproteobacteria	Rhodobacterales	Rhodobacteraceae
SW5	0.0107643	SW	d__Bacteria	Unknown d__Bacteria (Kingdom)	Unknown d__Bacteria (Kingdom)	Unknown d__Bacteria (Kingdom)	Unknown

## Sheet: abundance_genus
Sample	Abundance	treatment	Kingdom	Phylum	Class	Order	Family	Genus
FWd1	0.462951	FWd	d__Bacteria	Proteobacteria	Gammaproteobacteria	Pseudomonadales	Pseudomonadaceae	Pseudomonas
FWd1	0.320608	FWd	d__Bacteria	Proteobacteria	Alphaproteobacteria	Rhizobiales	Rhizobiaceae	Unknown
FWd1	0.0980719	FWd	d__Bacteria	Proteobacteria	Gammaproteobacteria	Enterobacterales	Vibrionaceae	Vibrio
FWd1	0.024137	FWd	d__Bacteria	Proteobacteria	Alphaproteobacteria	Rhizobiales	Beijerinckiaceae	Methylobacterium-Methylorubrum
FWd1	0.0191999	FWd	d__Bacteria	Proteobacteria	Alphaproteobacteria	Holosporales	Holosporaceae	uncultured
FWd1	0.0147301	FWd	d__Bacteria	Proteobacteria	Alphaproteobacteria	Rhizobiales	Rhizobiaceae	Mesorhizobium
FWd1	0.013511	FWd	d__Bacteria	Proteobacteria	Alphaproteobacteria	Rhodobacterales	Rhodobacteraceae	Paracoccus
FWd1	0.0108292	FWd	d__Bacteria	Proteobacteria	Alphaproteobacteria	Rhizobiales	Beijerinckiaceae	Bosea
FWd1	0.0102196	FWd	d__Bacteria	Actinobacteriota	Actinobacteria	Corynebacteriales	Corynebacteriaceae	Corynebacterium
FWd2	0.642659	FWd	d__Bacteria	Proteobacteria	Gammaproteobacteria	Pseudomonadales	Pseudomonadaceae	Pseudomonas
FWd2	0.231641	FWd	d__Bacteria	Proteobacteria	Alphaproteobacteria	Rhizobiales	Rhizobiaceae	Unknown
FWd2	0.0343869	FWd	d__Bacteria	Proteobacteria	Gammaproteobacteria	Enterobacterales	Vibrionaceae	Vibrio
FWd2	0.02656	FWd	d__Bacteria	Proteobacteria	Alphaproteobacteria	Rhizobiales	Beijerinckiaceae	Methylobacterium-Methylorubrum
FWd2	0.0195458	FWd	d__Bacteria	Proteobacteria	Alphaproteobacteria	Holosporales	Holosporaceae	uncultured
FWd4	0.469299	FWd	d__Bacteria	Proteobacteria	Gammaproteobacteria	Pseudomonadales	Pseudomonadaceae	Pseudomonas
FWd4	0.366365	FWd	d__Bacteria	Proteobacteria	Alphaproteobacteria	Rhizobiales	Rhizobiaceae	Unknown
FWd4	0.0772965	FWd	d__Bacteria	Proteobacteria	Gammaproteobacteria	Enterobacterales	Vibrionaceae	Vibrio
FWd4	0.017839	FWd	d__Bacteria	Proteobacteria	Alphaproteobacteria	Rhizobiales	Beijerinckiaceae	Methylobacterium-Methylorubrum
FWd4	0.0168927	FWd	d__Bacteria	Proteobacteria	Alphaproteobacteria	Rhizobiales	Rhizobiaceae	Mesorhizobium
FWd4	0.0112326	FWd	d__Bacteria	Proteobacteria	Alphaproteobacteria	Rhodobacterales	Rhodobacteraceae	Paracoccus
FWd4	0.0105141	FWd	d__Bacteria	Proteobacteria	Alphaproteobacteria	Holosporales	Holosporaceae	uncultured
FWd5	0.719873	FWd	d__Bacteria	Proteobacteria	Gammaproteobacteria	Pseudomonadales	Pseudomonadaceae	Pseudomonas
FWd5	0.19724	FWd	d__Bacteria	Proteobacteria	Alphaproteobacteria	Rhizobiales	Rhizobiaceae	Unknown
FWd5	0.0119032	FWd	d__Bacteria	Proteobacteria	Alphaproteobacteria	Rhizobiales	Rhizobiaceae	Mesorhizobium
FWd5	0.0116517	FWd	d__Bacteria	Proteobacteria	Alphaproteobacteria	Rhizobiales	Beijerinckiaceae	Methylobacterium-Methylorubrum
FWd5	0.0113332	FWd	d__Bacteria	Proteobacteria	Alphaproteobacteria	Rhodobacterales	Rhodobacteraceae	Paracoccus
FWd5	0.0111823	FWd	d__Bacteria	Proteobacteria	Gammaproteobacteria	Enterobacterales	Vibrionaceae	Vibrio
FWd5	0.010344	FWd	d__Bacteria	Proteobacteria	Alphaproteobacteria	Rhizobiales	Rhizobiaceae	Allorhizobium-Neorhizobium-Pararhizobium-Rhizobium
SW1	0.4271	SW	d__Bacteria	Proteobacteria	Gammaproteobacteria	Enterobacterales	Vibrionaceae	Vibrio
SW1	0.390627	SW	d__Bacteria	Fusobacteriota	Fusobacteriia	Fusobacteriales	Fusobacteriaceae	Cetobacterium
SW1	0.0610143	SW	d__Bacteria	Proteobacteria	Gammaproteobacteria	Enterobacterales	Shewanellaceae	Shewanella
SW1	0.0205947	SW	d__Bacteria	Firmicutes	Unknown Firmicutes (Phylum)	Unknown Firmicutes (Phylum)	Unknown Firmicutes (Phylum)	Unknown
SW1	0.0194399	SW	d__Bacteria	Verrucomicrobiota	Verrucomicrobiae	Verrucomicrobiales	Rubritaleaceae	Haloferula
SW1	0.0172264	SW	d__Bacteria	Proteobacteria	Gammaproteobacteria	Enterobacterales	Vibrionaceae	Salinivibrio
SW1	0.0148205	SW	d__Bacteria	Proteobacteria	Gammaproteobacteria	Pseudomonadales	Pseudomonadaceae	Pseudomonas
SW1	0.0122221	SW	d__Bacteria	Verrucomicrobiota	Verrucomicrobiae	Verrucomicrobiales	Rubritaleaceae	Unknown
SW3	0.732049	SW	d__Bacteria	Proteobacteria	Gammaproteobacteria	Enterobacterales	Vibrionaceae	Vibrio
SW3	0.126064	SW	d__Bacteria	Fusobacteriota	Fusobacteriia	Fusobacteriales	Fusobacteriaceae	Cetobacterium
SW3	0.0377505	SW	d__Bacteria	Proteobacteria	Gammaproteobacteria	Enterobacterales	Shewanellaceae	Shewanella
SW3	0.0204661	SW	d__Bacteria	Proteobacteria	Gammaproteobacteria	Enterobacterales	Vibrionaceae	Salinivibrio
SW3	0.0174564	SW	d__Bacteria	Firmicutes	Unknown Firmicutes (Phylum)	Unknown Firmicutes (Phylum)	Unknown Firmicutes (Phylum)	Unknown
SW3	0.0130708	SW	d__Bacteria	Verrucomicrobiota	Verrucomicrobiae	Verrucomicrobiales	Rubritaleaceae	Unknown
SW3	0.0125548	SW	d__Bacteria	Proteobacteria	Alphaproteobacteria	Rhodobacterales	Rhodobacteraceae	Ruegeria
SW3	0.0111789	SW	d__Bacteria	Unknown d__Bacteria (Kingdom)	Unknown d__Bacteria (Kingdom)	Unknown d__Bacteria (Kingdom)	Unknown d__Bacteria (Kingdom)	Unknown
SW4	0.542328	SW	d__Bacteria	Proteobacteria	Gammaproteobacteria	Enterobacterales	Vibrionaceae	Vibrio
SW4	0.207292	SW	d__Bacteria	Fusobacteriota	Fusobacteriia	Fusobacteriales	Fusobacteriaceae	Cetobacterium
SW4	0.0533076	SW	d__Bacteria	Proteobacteria	Gammaproteobacteria	Enterobacterales	Shewanellaceae	Shewanella
SW4	0.0251346	SW	d__Bacteria	Verrucomicrobiota	Verrucomicrobiae	Verrucomicrobiales	Rubritaleaceae	Haloferula
SW4	0.0236155	SW	d__Bacteria	Proteobacteria	Gammaproteobacteria	Pseudomonadales	Moraxellaceae	Acinetobacter
SW4	0.0182295	SW	d__Bacteria	Bacteroidota	Bacteroidia	Flavobacteriales	Flavobacteriaceae	Tenacibaculum
SW4	0.0158818	SW	d__Bacteria	Proteobacteria	Gammaproteobacteria	Pseudomonadales	Pseudomonadaceae	Pseudomonas
SW4	0.0100815	SW	d__Bacteria	Proteobacteria	Gammaproteobacteria	Enterobacterales	Enterobacteriaceae	Klebsiella
SW5	0.495587	SW	d__Bacteria	Proteobacteria	Gammaproteobacteria	Enterobacterales	Vibrionaceae	Vibrio
SW5	0.23746	SW	d__Bacteria	Fusobacteriota	Fusobacteriia	Fusobacteriales	Fusobacteriaceae	Cetobacterium
SW5	0.0557589	SW	d__Bacteria	Proteobacteria	Gammaproteobacteria	Enterobacterales	Shewanellaceae	Shewanella
SW5	0.0415501	SW	d__Bacteria	Verrucomicrobiota	Verrucomicrobiae	Verrucomicrobiales	Rubritaleaceae	Haloferula
SW5	0.0284177	SW	d__Bacteria	Verrucomicrobiota	Verrucomicrobiae	Verrucomicrobiales	Rubritaleaceae	Unknown
SW5	0.0273412	SW	d__Bacteria	Proteobacteria	Gammaproteobacteria	Pseudomonadales	Pseudomonadaceae	Pseudomonas
SW5	0.0200215	SW	d__Bacteria	Proteobacteria	Gammaproteobacteria	Enterobacterales	Vibrionaceae	Salinivibrio
SW5	0.0187298	SW	d__Bacteria	Proteobacteria	Gammaproteobacteria	Pseudomonadales	Moraxellaceae	Acinetobacter
SW5	0.0107643	SW	d__Bacteria	Unknown d__Bacteria (Kingdom)	Unknown d__Bacteria (Kingdom)	Unknown d__Bacteria (Kingdom)	Unknown d__Bacteria (Kingdom)	Unknown

## Sheet: abundance_species
Sample	Abundance	treatment	Kingdom	Phylum	Class	Order	Family	Genus	Species
FWd1	0.462951	FWd	d__Bacteria	Proteobacteria	Gammaproteobacteria	Pseudomonadales	Pseudomonadaceae	Pseudomonas	Unknown
FWd1	0.320608	FWd	d__Bacteria	Proteobacteria	Alphaproteobacteria	Rhizobiales	Rhizobiaceae	Unknown Rhizobiaceae (Family)	Unknown
FWd1	0.0980719	FWd	d__Bacteria	Proteobacteria	Gammaproteobacteria	Enterobacterales	Vibrionaceae	Vibrio	Vibrio Vibrio_ichthyoenteri
FWd1	0.024137	FWd	d__Bacteria	Proteobacteria	Alphaproteobacteria	Rhizobiales	Beijerinckiaceae	Methylobacterium-Methylorubrum	Unknown
FWd1	0.0191999	FWd	d__Bacteria	Proteobacteria	Alphaproteobacteria	Holosporales	Holosporaceae	uncultured	uncultured uncultured_bacterium
FWd1	0.0147301	FWd	d__Bacteria	Proteobacteria	Alphaproteobacteria	Rhizobiales	Rhizobiaceae	Mesorhizobium	Mesorhizobium uncultured_bacterium
FWd1	0.013511	FWd	d__Bacteria	Proteobacteria	Alphaproteobacteria	Rhodobacterales	Rhodobacteraceae	Paracoccus	Unknown
FWd1	0.0108292	FWd	d__Bacteria	Proteobacteria	Alphaproteobacteria	Rhizobiales	Beijerinckiaceae	Bosea	Bosea bacterium_KR
FWd1	0.0102196	FWd	d__Bacteria	Actinobacteriota	Actinobacteria	Corynebacteriales	Corynebacteriaceae	Corynebacterium	Corynebacterium Corynebacterium_kutscheri
FWd2	0.642659	FWd	d__Bacteria	Proteobacteria	Gammaproteobacteria	Pseudomonadales	Pseudomonadaceae	Pseudomonas	Unknown
FWd2	0.231641	FWd	d__Bacteria	Proteobacteria	Alphaproteobacteria	Rhizobiales	Rhizobiaceae	Unknown Rhizobiaceae (Family)	Unknown
FWd2	0.0343869	FWd	d__Bacteria	Proteobacteria	Gammaproteobacteria	Enterobacterales	Vibrionaceae	Vibrio	Vibrio Vibrio_ichthyoenteri
FWd2	0.02656	FWd	d__Bacteria	Proteobacteria	Alphaproteobacteria	Rhizobiales	Beijerinckiaceae	Methylobacterium-Methylorubrum	Unknown
FWd2	0.0195458	FWd	d__Bacteria	Proteobacteria	Alphaproteobacteria	Holosporales	Holosporaceae	uncultured	uncultured uncultured_bacterium
FWd4	0.469299	FWd	d__Bacteria	Proteobacteria	Gammaproteobacteria	Pseudomonadales	Pseudomonadaceae	Pseudomonas	Unknown
FWd4	0.366365	FWd	d__Bacteria	Proteobacteria	Alphaproteobacteria	Rhizobiales	Rhizobiaceae	Unknown Rhizobiaceae (Family)	Unknown
FWd4	0.0772965	FWd	d__Bacteria	Proteobacteria	Gammaproteobacteria	Enterobacterales	Vibrionaceae	Vibrio	Vibrio Vibrio_ichthyoenteri
FWd4	0.017839	FWd	d__Bacteria	Proteobacteria	Alphaproteobacteria	Rhizobiales	Beijerinckiaceae	Methylobacterium-Methylorubrum	Unknown
FWd4	0.0168927	FWd	d__Bacteria	Proteobacteria	Alphaproteobacteria	Rhizobiales	Rhizobiaceae	Mesorhizobium	Mesorhizobium uncultured_bacterium
FWd4	0.0112326	FWd	d__Bacteria	Proteobacteria	Alphaproteobacteria	Rhodobacterales	Rhodobacteraceae	Paracoccus	Unknown
FWd4	0.0105141	FWd	d__Bacteria	Proteobacteria	Alphaproteobacteria	Holosporales	Holosporaceae	uncultured	uncultured uncultured_bacterium
FWd5	0.719873	FWd	d__Bacteria	Proteobacteria	Gammaproteobacteria	Pseudomonadales	Pseudomonadaceae	Pseudomonas	Unknown
FWd5	0.19724	FWd	d__Bacteria	Proteobacteria	Alphaproteobacteria	Rhizobiales	Rhizobiaceae	Unknown Rhizobiaceae (Family)	Unknown
FWd5	0.0119032	FWd	d__Bacteria	Proteobacteria	Alphaproteobacteria	Rhizobiales	Rhizobiaceae	Mesorhizobium	Mesorhizobium uncultured_bacterium
FWd5	0.0116517	FWd	d__Bacteria	Proteobacteria	Alphaproteobacteria	Rhizobiales	Beijerinckiaceae	Methylobacterium-Methylorubrum	Unknown
FWd5	0.0111823	FWd	d__Bacteria	Proteobacteria	Gammaproteobacteria	Enterobacterales	Vibrionaceae	Vibrio	Vibrio Vibrio_ichthyoenteri
SW1	0.4271	SW	d__Bacteria	Proteobacteria	Gammaproteobacteria	Enterobacterales	Vibrionaceae	Vibrio	Vibrio Vibrio_ichthyoenteri
SW1	0.390627	SW	d__Bacteria	Fusobacteriota	Fusobacteriia	Fusobacteriales	Fusobacteriaceae	Cetobacterium	Cetobacterium uncultured_bacterium
SW1	0.0537966	SW	d__Bacteria	Proteobacteria	Gammaproteobacteria	Enterobacterales	Shewanellaceae	Shewanella	Shewanella Shewanella_algae
SW1	0.0205947	SW	d__Bacteria	Firmicutes	Unknown Firmicutes (Phylum)	Unknown Firmicutes (Phylum)	Unknown Firmicutes (Phylum)	Unknown Firmicutes (Phylum)	Unknown
SW1	0.0194399	SW	d__Bacteria	Verrucomicrobiota	Verrucomicrobiae	Verrucomicrobiales	Rubritaleaceae	Haloferula	Unknown
SW1	0.0172264	SW	d__Bacteria	Proteobacteria	Gammaproteobacteria	Enterobacterales	Vibrionaceae	Salinivibrio	Salinivibrio Salinivibrio_kushneri
SW1	0.0148205	SW	d__Bacteria	Proteobacteria	Gammaproteobacteria	Pseudomonadales	Pseudomonadaceae	Pseudomonas	Unknown
SW1	0.0122221	SW	d__Bacteria	Verrucomicrobiota	Verrucomicrobiae	Verrucomicrobiales	Rubritaleaceae	Unknown Rubritaleaceae (Family)	Unknown
SW3	0.732049	SW	d__Bacteria	Proteobacteria	Gammaproteobacteria	Enterobacterales	Vibrionaceae	Vibrio	Vibrio Vibrio_ichthyoenteri
SW3	0.126064	SW	d__Bacteria	Fusobacteriota	Fusobacteriia	Fusobacteriales	Fusobacteriaceae	Cetobacterium	Cetobacterium uncultured_bacterium
SW3	0.0354287	SW	d__Bacteria	Proteobacteria	Gammaproteobacteria	Enterobacterales	Shewanellaceae	Shewanella	Shewanella Shewanella_algae
SW3	0.0204661	SW	d__Bacteria	Proteobacteria	Gammaproteobacteria	Enterobacterales	Vibrionaceae	Salinivibrio	Salinivibrio Salinivibrio_kushneri
SW3	0.0174564	SW	d__Bacteria	Firmicutes	Unknown Firmicutes (Phylum)	Unknown Firmicutes (Phylum)	Unknown Firmicutes (Phylum)	Unknown Firmicutes (Phylum)	Unknown
SW3	0.0130708	SW	d__Bacteria	Verrucomicrobiota	Verrucomicrobiae	Verrucomicrobiales	Rubritaleaceae	Unknown Rubritaleaceae (Family)	Unknown
SW3	0.0125548	SW	d__Bacteria	Proteobacteria	Alphaproteobacteria	Rhodobacterales	Rhodobacteraceae	Ruegeria	Ruegeria uncultured_Alphaproteobacteria
SW3	0.0111789	SW	d__Bacteria	Unknown d__Bacteria (Kingdom)	Unknown d__Bacteria (Kingdom)	Unknown d__Bacteria (Kingdom)	Unknown d__Bacteria (Kingdom)	Unknown d__Bacteria (Kingdom)	Unknown
SW4	0.542328	SW	d__Bacteria	Proteobacteria	Gammaproteobacteria	Enterobacterales	Vibrionaceae	Vibrio	Vibrio Vibrio_ichthyoenteri
SW4	0.207292	SW	d__Bacteria	Fusobacteriota	Fusobacteriia	Fusobacteriales	Fusobacteriaceae	Cetobacterium	Cetobacterium uncultured_bacterium
SW4	0.0462643	SW	d__Bacteria	Proteobacteria	Gammaproteobacteria	Enterobacterales	Shewanellaceae	Shewanella	Shewanella Shewanella_algae
SW4	0.0251346	SW	d__Bacteria	Verrucomicrobiota	Verrucomicrobiae	Verrucomicrobiales	Rubritaleaceae	Haloferula	Unknown
SW4	0.0236155	SW	d__Bacteria	Proteobacteria	Gammaproteobacteria	Pseudomonadales	Moraxellaceae	Acinetobacter	Acinetobacter bacterium_enrichment
SW4	0.0182295	SW	d__Bacteria	Bacteroidota	Bacteroidia	Flavobacteriales	Flavobacteriaceae	Tenacibaculum	Unknown
SW4	0.0158818	SW	d__Bacteria	Proteobacteria	Gammaproteobacteria	Pseudomonadales	Pseudomonadaceae	Pseudomonas	Unknown
SW4	0.0100815	SW	d__Bacteria	Proteobacteria	Gammaproteobacteria	Enterobacterales	Enterobacteriaceae	Klebsiella	Klebsiella Enterobacter_sp.
SW5	0.495587	SW	d__Bacteria	Proteobacteria	Gammaproteobacteria	Enterobacterales	Vibrionaceae	Vibrio	Vibrio Vibrio_ichthyoenteri
SW5	0.23746	SW	d__Bacteria	Fusobacteriota	Fusobacteriia	Fusobacteriales	Fusobacteriaceae	Cetobacterium	Cetobacterium uncultured_bacterium
SW5	0.0465016	SW	d__Bacteria	Proteobacteria	Gammaproteobacteria	Enterobacterales	Shewanellaceae	Shewanella	Shewanella Shewanella_algae
SW5	0.0415501	SW	d__Bacteria	Verrucomicrobiota	Verrucomicrobiae	Verrucomicrobiales	Rubritaleaceae	Haloferula	Unknown
SW5	0.0284177	SW	d__Bacteria	Verrucomicrobiota	Verrucomicrobiae	Verrucomicrobiales	Rubritaleaceae	Unknown Rubritaleaceae (Family)	Unknown
SW5	0.0273412	SW	d__Bacteria	Proteobacteria	Gammaproteobacteria	Pseudomonadales	Pseudomonadaceae	Pseudomonas	Unknown
SW5	0.0200215	SW	d__Bacteria	Proteobacteria	Gammaproteobacteria	Enterobacterales	Vibrionaceae	Salinivibrio	Salinivibrio Salinivibrio_kushneri
SW5	0.0187298	SW	d__Bacteria	Proteobacteria	Gammaproteobacteria	Pseudomonadales	Moraxellaceae	Acinetobacter	Acinetobacter bacterium_enrichment
SW5	0.0107643	SW	d__Bacteria	Unknown d__Bacteria (Kingdom)	Unknown d__Bacteria (Kingdom)	Unknown d__Bacteria (Kingdom)	Unknown d__Bacteria (Kingdom)	Unknown d__Bacteria (Kingdom)	Unknown
